# Supplementary material for: Cadmium Transport in Maize Root Segments Using a Classical Physiological Approach: Evidence of Influx Largely Exceeding Efflux in Subapical Regions
Source: Plants (Basel). 2023 Feb 21;12(5):992. doi: 10.3390/plants12050992 (PMC10005225; doi:10.3390/plants12050992)
Supplement: Supplementary file 1 [file plants-12-00992-s001.zip]

Archive with 1 entries (1 files):
- plants-2208032-supplementary.pdf
